# Supplementary material for: First Case of a COVID-19 Patient Infected by Delta AY.4 with a Rare Deletion Leading to a N Gene Target Failure by a Specific Real Time PCR Assay: Novel Omicron VOC Might Be Doing Similar Scenario?
Source: Microorganisms. 2022 Jan 25;10(2):268. doi: 10.3390/microorganisms10020268 (PMC8875198; doi:10.3390/microorganisms10020268)
Supplement: Supplementary file 1 [file microorganisms-10-00268-s001.zip]

Archive with 1 entries (1 files):
- microorganisms-1534145-supplementary.pdf
